# Supplementary material for: Rational Design of High-Number dsDNA Fragments Based on Thermodynamics for the Construction of Full-Length Genes in a Single Reaction
Source: PLoS One. 2015 Dec 30;10(12):e0145682. doi: 10.1371/journal.pone.0145682 (PMC4696799; doi:10.1371/journal.pone.0145682)
Supplement: S1 File — (ZIP) [file pone.0145682.s001.zip]

Archive with 5 entries (5 files):
- gene_fragments.seq
- gfp.seq
- kanR.seq
- tetR.seq
- breaking_up_sequences_adding_restriction_sites.pl
