# Supplementary material for: Rational Design of High-Number dsDNA Fragments Based on Thermodynamics for the Construction of Full-Length Genes in a Single Reaction
Source: PLoS One. 2015 Dec 30;10(12):e0145682. doi: 10.1371/journal.pone.0145682 (PMC4696799; doi:10.1371/journal.pone.0145682)
Supplement: S1 File — (ZIP) [file pone.0145682.s001.zip › gene_fragments.seq]

>GFP_0
GGGCGAATTCACTGGAGTTGTCCCAATTCTATGAGTAAAGGAGAAGAACT
>GFP_1
ATGAGTAAAGGAGAAGAACTTTTCACTGGAGTTGTCCCAATTCTTGTTGAATTAGA
>GFP_2
CCAATTCTTGTTGAATTAGATGGTGATGTTAATGGGCACAAATTTTCTGTCAG
>GFP_3
GGGCACAAATTTTCTGTCAGTGGAGAGGGTGAAGGTGATGCAACATACGGA
>GFP_4
AAGGTGATGCAACATACGGAAAACTTACCCTTAAATTTATTTGCAC
>GFP_5
ACCCTTAAATTTATTTGCACTACTGGAAAACTACCTGTTCCATGGCCAACACTTGTCAC
>GFP_6
CCATGGCCAACACTTGTCACTACTTTCTCTTATGGTGTTCAATGCT
>GFP_7
CTCTTATGGTGTTCAATGCTTTTCAAGATACCCAGATCATATGAAGCGGCACGACTTCTT
>GFP_8
ATGAAGCGGCACGACTTCTTCAAGAGCGCCATGCCTGAGGGATC
>GFP_8
ATGAAGCGGCACGACTTCTTCAAGCTCTAGAGTCGACCTGCAGG
>GFP_9
AGCGCCATGCCTGAGGGATCTGTGCAGGAGAGGACCATCT
>GFP_10
TGTGCAGGAGAGGACCATCTTCTTCAAGGACGACGGGAACTACAAG
>GFP_11
AGGACGACGGGAACTACAAGACACGTGCTGAAGTCAAGTT
>GFP_12
ACACGTGCTGAAGTCAAGTTTGAGGGAGACACCCTCGTCAACAGGATCGAGC
>GFP_13
CCTCGTCAACAGGATCGAGCTTAAGGGAATCGATTTCAAGG
>GFP_14
TAAGGGAATCGATTTCAAGGAGGACGGAAACATCCTCGGCCACAAGT
>GFP_15
AAACATCCTCGGCCACAAGTTGGAATACAACTACAACTCCCACAACGTATACATC
>GFP_16
ACTCCCACAACGTATACATCATGGCAGACAAACAAAAGAATGGAATCAAAG
>GFP_17
ACAAAAGAATGGAATCAAAGTTAACTTCAAAATTAGACACAAC
>GFP_18
ACTTCAAAATTAGACACAACATTGAAGATGGAAGCGTTCAACTAGCAGACCA
>GFP_18
ACTTCAAAATTAGACACAACATTGAAGATGGACTCTAGAGTCGACCTGCAGG
>GFP_19
AGCGTTCAACTAGCAGACCATTATCAACAAAATACTCCAATTGGCGATGGCCCTGTC
>GFP_20
CAATTGGCGATGGCCCTGTCCTTTTACCAGACAACCATTAC
>GFP_21
TTTTACCAGACAACCATTACCTGTCCACACAATCTGCCCT
>GFP_22
CTGTCCACACAATCTGCCCTTTCGAAAGATCCCAACGAAAAGAGAGACCA
>GFP_23
CCCAACGAAAAGAGAGACCACATGGTCCTTCTTGAGTTTGTA
>GFP_24
TGGTCCTTCTTGAGTTTGTAACAGCTGCTGGGATTACACA
>GFP_25
ACAGCTGCTGGGATTACACATGGCATGGATGAACTATACAAA
>GFP_26
GCATGGATGAACTATACAAATAAGGATCCTCTAGAGTCGACCT
>kanR_0
ACTCAAGCTTCCGGAATTGCCAGCTGGGGCGCCCTCTGGTAAGGTTGGGAA
>kanR_1
CCCTCTGGTAAGGTTGGGAAGCCCTGCAAAGTAAACTGGATG
>kanR_2
CCTGCAAAGTAAACTGGATGGCTTTCTTGCCGCCAAGGATCTGATGGCGCAGGGGATCAAGCTCTGAT
>kanR_3
GCAGGGGATCAAGCTCTGATCAAGAGACAGGATGAGGATCGT
>kanR_4
AGAGACAGGATGAGGATCGTTTCGCATGATTGAACAAGATGGATTGCACGCAGGTTCTCCGG
>kanR_5
ATTGCACGCAGGTTCTCCGGCCGCTTGGGTGGAGAGGCTATTC
>kanR_6
CTTGGGTGGAGAGGCTATTCGGCTATGACTGGGCACAACAGACAATCGG
>kanR_7
TGGGCACAACAGACAATCGGCTGCTCTGATGCCGCCGTGTTCCGGCTGTCA
>kanR_8
CCGCCGTGTTCCGGCTGTCAGCGCAGGGGCGCCCGGTTCTTTTTGTCA
>kanR_9
GCGCCCGGTTCTTTTTGTCAAGACCGACCTGTCCGGTGCCCTGAATGAACTGCAAGACGA
>kanR_10
CTGAATGAACTGCAAGACGAGGCAGCGCGGCTATCGTGGCTGGCCACGACGGGCGTTCCT
>kanR_11
TGGCCACGACGGGCGTTCCTTGCGCAGCTGTGCTCGACGTTGTCACTGAAGC
>kanR_12
CTCGACGTTGTCACTGAAGCGGGAAGGGACTGGCTGCTATTGGGCGAAGTGCCGGGGC
>kanR_13
ATTGGGCGAAGTGCCGGGGCAGGATCTCCTGTCATCTCACCTTGCTCCTGCCGAGAAAGTATCCATCAT
>kanR_14
GCCGAGAAAGTATCCATCATGGCTGATGCAATGCGGCGGCTGCATACGCTTGATCCGGCTACCTGCCCAT
>kanR_15
TGATCCGGCTACCTGCCCATTCGACCACCAAGCGAAACATCGCAT
>kanR_16
CACCAAGCGAAACATCGCATCGAGCGAGCACGTACTCGGATGGAAGC
>kanR_17
GCACGTACTCGGATGGAAGCCGGTCTTGTCGATCAGGATGATCTGGACGAAGAGCATCAGGG
>kanR_18
CTGGACGAAGAGCATCAGGGGCTCGCGCCAGCCGAACTGTTCGCCAGGCT
>kanR_19
GCCGAACTGTTCGCCAGGCTCAAGGCGAGCATGCCCGACGGCGAGGA
>kanR_20
AGCATGCCCGACGGCGAGGATCTCGTCGTGACCCATGGCGATGCCT
>kanR_21
CGTGACCCATGGCGATGCCTGCTTGCCGAATATCATGGTGGAAAATGGCC
>kanR_22
TATCATGGTGGAAAATGGCCGCTTTTCTGGATTCATCGACTGTGG
>kanR_23
TCTGGATTCATCGACTGTGGCCGGCTGGGTGTGGCGGACCGCTA
>kanR_24
CTGGGTGTGGCGGACCGCTATCAGGACATAGCGTTGGCTACCCGTGATATTGCTGAAGAGCT
>kanR_25
CGTGATATTGCTGAAGAGCTTGGCGGCGAATGGGCTGACCGCT
>kanR_26
CGGCGAATGGGCTGACCGCTTCCTCGTGCTTTACGGTATCGCCGCTCCCGATTCGCAGCGCA
>kanR_27
CGCTCCCGATTCGCAGCGCATCGCCTTCTATCGCCTTCTTGACGAGTTCTTCTGAGAATTCGCCC
>tetR_0
ACTCAAGCTTTAGTTTATCACAGTTAAATTGCTAACGCAGTCAGGCACCGTGTATGAAATCTAACA
>tetR_1
ACCGTGTATGAAATCTAACAATGCGCTCATCGTCATCCTCGG
>tetR_2
GCGCTCATCGTCATCCTCGGCACCGTCACCCTGGATGCTG
>tetR_3
CACCGTCACCCTGGATGCTGTAGGCATAGGCTTGGTTATGC
>tetR_4
AGGCATAGGCTTGGTTATGCCGGTACTGCCGGGCCTCTTGCGGGATATCGTCCATTCCGAC
>tetR_5
GGGATATCGTCCATTCCGACAGCATCGCCAGTCACTATGG
>tetR_6
AGCATCGCCAGTCACTATGGCGTGCTGCTAGCGCTATATGCGTTGATGCAA
>tetR_7
CGCTATATGCGTTGATGCAATTTCTATGCGCACCCGTTCTCGGAGCACTGTCC
>tetR_8
CCGTTCTCGGAGCACTGTCCGACCGCTTTGGCCGCCGCCCAGTCCTGCTCGCTT
>tetR_9
CCGCCCAGTCCTGCTCGCTTCGCTACTTGGAGCCACTATCGACTACGCGA
>tetR_10
AGCCACTATCGACTACGCGATCATGGCGACCACACCCGTCCTG
>tetR_11
TGGCGACCACACCCGTCCTGTGGATCCTCTACGCCGGACG
>tetR_12
TGGATCCTCTACGCCGGACGCATCGTGGCCGGCATCACCGGCGCCACAGGTGCGGTTGCT
>tetR_13
GCGCCACAGGTGCGGTTGCTGGCGCCTATATCGCCGACATC
>tetR_14
GCGCCTATATCGCCGACATCACCGATGGGGAAGATCGGGCTCGCCACTTCGGGCT
>tetR_15
CGGGCTCGCCACTTCGGGCTCATGAGCGCTTGTTTCGGCGTGGGTATGGTGGCAGGC
>tetR_16
GCGTGGGTATGGTGGCAGGCCCCGTGGCCGGGGGACTGTTGGGC
>tetR_17
TGGCCGGGGGACTGTTGGGCGCCATCTCCTTGCATGCACCATTCCTTGCGG
>tetR_18
GCATGCACCATTCCTTGCGGCGGCGGTGCTCAACGGCCTCAAC
>tetR_19
CGGTGCTCAACGGCCTCAACCTACTACTGGGCTGCTTCCTAATGCAGGAGTCGCATAAGGGAGAG
>tetR_20
AGGAGTCGCATAAGGGAGAGCGTCGACCGATGCCCTTGAGAGCCTTCAACCC
>tetR_21
CCCTTGAGAGCCTTCAACCCAGTCAGCTCCTTCCGGTGGGCGCG
>tetR_22
AGCTCCTTCCGGTGGGCGCGGGGCATGACTATCGTCGCCG
>tetR_23
GGGCATGACTATCGTCGCCGCACTTATGACTGTCTTCTTTATCATGCA
>tetR_24
ACTGTCTTCTTTATCATGCAACTCGTAGGACAGGTGCCGGCAGCGCTCTGGGTCATT
>tetR_25
CGGCAGCGCTCTGGGTCATTTTCGGCGAGGACCGCTTTCGCTGGAGCGCGA
>tetR_26
CCGCTTTCGCTGGAGCGCGACGATGATCGGCCTGTCGCTTGC
>tetR_27
ATGATCGGCCTGTCGCTTGCGGTATTCGGAATCTTGCACG
>tetR_28
GGTATTCGGAATCTTGCACGCCCTCGCTCAAGCCTTCGTCACTGGTCC
>tetR_29
CAAGCCTTCGTCACTGGTCCCGCCACCAAACGTTTCGGCGA
>tetR_30
GCCACCAAACGTTTCGGCGAGAAGCAGGCCATTATCGCCGGC
>tetR_31
AGCAGGCCATTATCGCCGGCATGGCGGCCGACGCGCTGGGCTACGTCTTG
>tetR_32
ACGCGCTGGGCTACGTCTTGCTGGCGTTCGCGACGCGAGGCTGGATGGCCTT
>tetR_33
ACGCGAGGCTGGATGGCCTTCCCCATTATGATTCTTCTCG
>tetR_34
CCCCATTATGATTCTTCTCGCTTCCGGCGGCATCGGGATGCCCGCGT
>tetR_35
CGGCATCGGGATGCCCGCGTTGCAGGCCATGCTGTCCAGGCAGGT
>tetR_36
GCCATGCTGTCCAGGCAGGTAGATGACGACCATCAGGGACAG
>tetR_37
ATGACGACCATCAGGGACAGCTTCAAGGATCGCTCGCGGCTCTTACCAGC
>tetR_38
CGCTCGCGGCTCTTACCAGCCTAACTTCGATCACTGGACC
>tetR_39
CTAACTTCGATCACTGGACCGCTGATCGTCACGGCGATTTATGCC
>tetR_40
TCGTCACGGCGATTTATGCCGCCTCGGCGAGCACATGGAACGGGTTGGC
>tetR_41
AGCACATGGAACGGGTTGGCATGGATTGTAGGCGCCGCCC
>tetR_42
ATGGATTGTAGGCGCCGCCCTATACCTTGTCTGCCTCCCCG
>tetR_43
ATACCTTGTCTGCCTCCCCGCGTTGCGTCGCGGTGCATGGAGCCGGG
>tetR_44
TCGCGGTGCATGGAGCCGGGCCACCTCGACCTGAGAATTCGCCC
