# Supplementary material for: Rational Design of High-Number dsDNA Fragments Based on Thermodynamics for the Construction of Full-Length Genes in a Single Reaction
Source: PLoS One. 2015 Dec 30;10(12):e0145682. doi: 10.1371/journal.pone.0145682 (PMC4696799; doi:10.1371/journal.pone.0145682)
Supplement: S1 File — (ZIP) [file pone.0145682.s001.zip › tetR.seq]

>tetR gene
tagtttatcacagttaaattgctaacgcagtcaggcaccgtgtatgaaatctaacaatgc
gctcatcgtcatcctcggcaccgtcaccctggatgctgtaggcataggcttggttatgcc
ggtactgccgggcctcttgcgggatatcgtccattccgacagcatcgccagtcactatgg
cgtgctgctagcgctatatgcgttgatgcaatttctatgcgcacccgttctcggagcact
gtccgaccgctttggccgccgcccagtcctgctcgcttcgctacttggagccactatcga
ctacgcgatcatggcgaccacacccgtcctgtggatcctctacgccggacgcatcgtggc
cggcatcaccggcgccacaggtgcggttgctggcgcctatatcgccgacatcaccgatgg
ggaagatcgggctcgccacttcgggctcatgagcgcttgtttcggcgtgggtatggtggc
aggccccgtggccgggggactgttgggcgccatctccttgcatgcaccattccttgcggc
ggcggtgctcaacggcctcaacctactactgggctgcttcctaatgcaggagtcgcataa
gggagagcgtcgaccgatgcccttgagagccttcaacccagtcagctccttccggtgggc
gcggggcatgactatcgtcgccgcacttatgactgtcttctttatcatgcaactcgtagg
acaggtgccggcagcgctctgggtcattttcggcgaggaccgctttcgctggagcgcgac
gatgatcggcctgtcgcttgcggtattcggaatcttgcacgccctcgctcaagccttcgt
cactggtcccgccaccaaacgtttcggcgagaagcaggccattatcgccggcatggcggc
cgacgcgctgggctacgtcttgctggcgttcgcgacgcgaggctggatggccttccccat
tatgattcttctcgcttccggcggcatcgggatgcccgcgttgcaggccatgctgtccag
gcaggtagatgacgaccatcagggacagcttcaaggatcgctcgcggctcttaccagcct
aacttcgatcactggaccgctgatcgtcacggcgatttatgccgcctcggcgagcacatg
gaacgggttggcatggattgtaggcgccgccctataccttgtctgcctccccgcgttgcg
tcgcggtgcatggagccgggccacctcgacctga
